# Supplementary material for: Protective Effects of Magnolol, Rutin, and Gallic Acid in Broilers Challenged with Dietary Oxidized Soybean Oil
Source: Antioxidants (Basel). 2025 Sep 28;14(10):1186. doi: 10.3390/antiox14101186 (PMC12561123; doi:10.3390/antiox14101186)
Supplement: Supplementary file 1 [file antioxidants-14-01186-s001.zip]

Archive with 1 entries (1 files):
- antioxidants-3863590-supplementary.xlsx
