# Supplementary material for: Protective Effects of Magnolol, Rutin, and Gallic Acid in Broilers Challenged with Dietary Oxidized Soybean Oil
Source: Antioxidants (Basel). 2025 Sep 28;14(10):1186. doi: 10.3390/antiox14101186 (PMC12561123; doi:10.3390/antiox14101186)
Supplement: Supplementary file 1 [file antioxidants-14-01186-s001.zip › antioxidants-3863590-supplementary.xlsx]

## Sheet: Table S1
Table S1. Primer sequences
Name	Forward primer sequence (5’-3’)	Reverse primer sequence (5’-3’)	Accession No
ZO-1	GTGCTTCCAGTGCCAACAGA	GCTTGCCAACCGTAGACCAT	XM_015278975
Claudin1	CTGATTGCTTCCAACCAG	CAGGTCAAACAGAGGTACAGG	NM_001013611
Occludin	CGCCTCCATCGTCTACATCA	CCACAGACAGCAGCCACAG	NM_205128
ACACA	GAATAACAAGAGTGCTGAGAG	CCAATAATAAAGCGAGAGTGA	NM_205505.2
SREBP-1	GATGCGTTGGAGTACCTTCAG	GTCACCCTTCAGCCAGTGAAT	NM_204126
FASN	CACCCTAAGCCTCGTTCAG	CTGTAAGAGAGCATGTGGAGCA	NM_205155.3
MTTP	TTCTGAAGGACATGCGTGCT	GTCTAGGCCGTACGTGGATG	NM_001109784.2
ApoB	ATCAGCCAAGCAGAGCTTCC	GCCGAGCAGTGATACCATGA	NM_001044633.1
PPARα	CAAACCAACCATCCTGACGAT	GGAGGTCAGCCATTTTTTGGA	NM_001001464.1
TNFα	GAGCGTTGACTTGGCTGTC	AAGCAACAACCAGCTATGCAC	MF000729
IL-1β	ACTGGGCATCAAGGGCTA	GGTAGAAGATGAAGCGGGTC	NM_204524
NFκB1	GTGTGAAGAAACGGGAACTG	GGCACGGTTGTCATAGATGG	NM_205129.1
NFκB2	GCTTCACCGCTTACCTCCGT	CCGCACCTCAATGTCATCTT	NM_204413.2
GAPDH	GAGAAATTGTGCGTGACATCA	CCTGAACCTCTCATTGCCA	NM_204305.1
16S rDNA	CCTACGGGRBGCASCAG	GGACTACNNGGGTATCTAAT

## Sheet: Table S2
Table S2. Differential metabolites in breast muscle of broilers (MAG vs. OOC groups)
Name	Formula	Molecular Weight	RT [min]	Class I	Class II	CAS	MAG	OOC	Fold-Change	Pvalue	VIP	Up_Down
Phosphocholine	C5H15NO4P+	184.15	0.87	Amines	Cholines	3616-04-04	8.55057e+06	15137875	0.564846	0.0347374	1.51252	down
Phe-Phe	C18H20N2O3	312.363	6.51	Amino Acid And Its Derivatives	Amino Acid And Its Derivatives	2577-40-4	9174	27035	0.339338	5.11599e-06	3.40622	down
N-Acetyl-L-glutamic acid	C7H11NO5	189.166	0.71	Amino Acid And Its Derivatives	Amino Acid And Its Derivatives	1188-37-0	5.79229e+06	3424750	1.6913	0.00433686	1.88734	up
Homoarginine	C7H16N4O2	188.23	0.807	Amino Acid And Its Derivatives	Amino Acid And Its Derivatives	156-86-5	96895.6	34465.9	2.81135	0.00471133	1.91727	up
L-Arginine	C6H14N4O2	174.2	0.794	Amino Acid And Its Derivatives	Amino Acid And Its Derivatives	74-79-3	2.04857e+07	12249875	1.67232	0.0126322	2.16682	up
L-Leucyl-L-Alanine	C9H18N2O3	202.25	3	Amino Acid And Its Derivatives	Amino Acid And Its Derivatives	7298-84-2	118927	278650	0.426798	0.0157995	1.97391	down
Nicotinuric Acid	C8H8N2O3	180.161	1.43	Amino Acid And Its Derivatives	Amino Acid And Its Derivatives	583-08-4	100238	64053.8	1.56491	0.0349825	1.77693	up
Arabitol	C5H12O5	152.15	10.51	Carbohydrates And Its Derivatives	Sugar Alcohols	488-82-4	7688.38	14772.5	0.520455	0.000337269	2.71115	down
Lysops 22:6	C28H44NO9P	569.62	13.14	Lipids	Glycerophospholipids		19635.2	8558.38	2.29428	0.00184716	2.27591	up
LysoPC 10:0	C18H38NO7P	411.3	6.25	Lipids	Glycerophospholipids		31431.4	11625	2.70378	0.00244481	2.55643	up
Ergosta-5,7,9(11),22-Tetraen-3-beta-Ol	C28H42O	394.632	11.13	Lipids	Steroids Hormones	516-85-8	9837.75	6307.12	1.5598	0.00927072	1.69024	up
Oleamide	C18H35NO	281.5	15.08	Lipids	Fatty Acyls	301-02-0	3.84657e+06	7186500	0.53525	0.00983185	1.80142	down
Spingosine-1-phoshate	C18H38NO5P	379.47	11.27	Lipids	Sphingolipids	26993-30-6	14478.1	28468.8	0.508563	0.0120079	1.92166	down
Ethyl chrysanthemumate	C12H20O2	196.29	1.18	Lipids	Prenol lipids	97-41-6	4.19486e+06	2370875	1.76933	0.0127998	1.98008	up
Lysope 14:0	C19H40NO7P	425.5	11.27	Lipids	Glycerophospholipids		3907.5	2192.62	1.78214	0.036092	2.04487	up
5-Oxo-ETE	C20H30O3	318.4	12.48	Lipids	Fatty Acyls	126432-17-5	2397.62	1578.25	1.51922	0.0361117	1.90571	up
Lysopc 16:2 (2N Isomer)	C24H46NO7P	491.308	11.13	Lipids	Glycerophospholipids		6875.75	3229.62	2.129	0.0390489	1.56234	up
Mag (18:1)	C21H40O4	356.2	15.23	Lipids	Glycerolipids		6066.25	16194.6	0.374586	0.0435059	1.78558	down
Succinic acid	C4H6O4	118.09	1.936	Organic Acid And Its Derivatives	Organic Acid And Its Derivatives	110-15-6	432646	1.23231e+06	0.351084	0.0233092	1.419	down
Methylmalonate	C4H6O4	118.09	1.938	Organic Acid And Its Derivatives	Organic Acid And Its Derivatives	516-05-2	83484.2	225076	0.370916	0.0443481	1.27898	down
5,6-Dimethylbenzimidazole	C9H10N2	146.19	10.1	Organoheterocyclic compounds	Benzimidazoles	582-60-5	16361.4	25162.5	0.650231	4.45006e-07	2.90481	down
Indole-3-acetamide	C10H10N2O	174.2	0.81	Organoheterocyclic compounds	Indole And Its Derivatives	879-37-8	1.06309e+06	570562	1.86322	0.0033928	2.49726	up
5-Methoxyindole-3-Carbaldehyde	C10H9NO2	175.184	11.35	Organoheterocyclic compounds	Indole And Its Derivatives	10601-19-1	10045.6	6558	1.53183	0.0142474	1.93654	up
Hydrocortisone 17-butyrate	C25H36O6	432.55	10.51	Others	Others	13609-67-1	161900	284875	0.568319	0.000114114	2.53154	down
N-(5-Aminopentyl)acetamide	C7H16N2O	144.21	1.01	Polyamine	Polyamine	32343-73-0	152201	50325	3.02437	0.0015304	2.19222	up

## Sheet: Table S3
Table S3. Differential metabolites in breast muscle of broilers (RUT vs. OOC groups)
Name	Formula	Molecular Weight	RT [min]	Class I	Class II	CAS	RUT	OOC	Fold-Change	Pvalue	VIP	Up_Down
Choline Glycerophosphate	C8H20NO6P	257.22	0.89	Amines	Cholines	28319-77-9	8585375	18032375	0.476109	0.000773809	2.24127	down
Phosphocholine	C5H15NO4P+	184.15	0.87	Amines	Cholines	626852	7792875	15137875	0.514793	0.0160732	1.83668	down
N-Acetylhistamine	C7H11N3O	153.182	2.73	Amino Acid And Its Derivatives	Amino Acid And Its Derivatives	673-49-4	37837.5	74987.5	0.504584	0.000143114	1.23028	down
Phe-Phe	C18H20N2O3	312.363	6.51	Amino Acid And Its Derivatives	Amino Acid And Its Derivatives	2577-40-4	13467.2	27035	0.498141	0.00114507	2.24962	down
S-Adenosyl-L-homocysteine	C14H20N6O5S	384.411	1.84	Amino Acid And Its Derivatives	Amino Acid And Its Derivatives	979-92-0	1412125	2915375	0.484372	0.00122912	2.57029	down
4-Hydroxyisoleucine	C6H13NO3	147.172	1.038	Amino Acid And Its Derivatives	Amino Acid And Its Derivatives	781658-23-9	632500	1.00706e+06	0.628064	0.00305661	2.10392	down
L-Leucyl-L-Alanine	C9H18N2O3	202.25	3	Amino Acid And Its Derivatives	Amino Acid And Its Derivatives	7298-84-2	120254	278650	0.431558	0.00632552	2.05555	down
Nicotinuric Acid	C8H8N2O3	180.161	1.43	Amino Acid And Its Derivatives	Amino Acid And Its Derivatives	583-08-4	108342	64053.8	1.69143	0.0123672	1.99229	up
Glutathione	C10H17N3O6S	307.32	1.51	Amino Acid And Its Derivatives	Amino Acid And Its Derivatives	70-18-8	63048750	97216250	0.648541	0.0230486	1.89502	down
gamma-Glutamylglutamic acid	C10H16N2O7	276.243	1.05	Amino Acid And Its Derivatives	Amino Acid And Its Derivatives	1116-22-9	62408.8	108244	0.576558	0.0262971	1.99796	down
Val-Ser	C8H16N2O4	204.224	1.01	Amino Acid And Its Derivatives	Amino Acid And Its Derivatives	13588-94-8	107871	194321	0.555118	0.0402573	1.79036	down
Homoarginine	C7H16N4O2	188.23	0.807	Amino Acid And Its Derivatives	Amino Acid And Its Derivatives	156-86-5	117241	34465.9	3.40166	0.0491779	1.56895	up
Erucic acid	C22H42O2	338.568	2.37	Lipids	Fatty Acyls	112-86-7	94728.8	176812	0.535758	0.000182036	1.96198	down
Ergosta-5,7,9(11),22-Tetraen-3-beta-Ol	C28H42O	394.632	11.13	Lipids	Steroids Hormones	516-85-8	11444.4	6307.12	1.81452	0.000521921	2.24402	up
Tetrahydroaldosterone	C21H32O5	364.476	0.97	Lipids	Steroids Hormones	13489-75-3	28247.5	17626.2	1.60258	0.000606441	1.65193	up
Prostaglandin G2	C20H32O6	368.465	2.69	Lipids	Eicosanoid	51982-36-6	232762	403762	0.576484	0.000868452	1.80771	down
Tetrahydrocortisone	C21H32O5	364.5	2.74	Lipids	Steroids and steroid derivatives	19483	6963.5	24432.4	0.285011	0.00149902	2.31515	down
orotidine-5-phosphate	C10H13N2O11P	368.19	2.75	Nucleotide And Its Derivates	Nucleotide And Its Derivates		906038	1521375	0.595539	0.000550169	1.68699	down
Inosine	C10H12N4O5	268.23	2.826	Nucleotide And Its Derivates	Nucleotide And Its Derivates	58-63-9	64966250	156880000	0.414114	0.000734787	1.86523	down
Guanine	C5H5N5O	151.126	2.72	Nucleotide And Its Derivates	Nucleotide And Its Derivates	73-40-5	380812	1525300	0.249664	0.00133453	2.40445	down
Uridine	C9H12N2O6	244.2	1.86	Nucleotide And Its Derivates	Nucleotide And Its Derivates	58-96-8	955625	2.61831e+06	0.364977	0.00220529	2.24088	down
5'-Deoxy-5'-(methylthio)adenosine	C11H15N5O3S	297.333	4.91	Nucleotide And Its Derivates	Nucleotide And Its Derivates	2457-80-9	1240700	1879250	0.66021	0.00375688	2.11266	down
S-Methyl-5'-thioadenosine	C11H15N5O3S	297.333	4.94	Nucleotide And Its Derivates	Nucleotide And Its Derivates		1897625	2875625	0.6599	0.0038143	2.10242	down
N6-Succinyl Adenosine	C14H17N5O8	383.313	4.54	Nucleotide And Its Derivates	Nucleotide And Its Derivates	4542-23-8	208488	405262	0.514451	0.00528559	1.59238	down
Allopurinol	C5H4N4O	136.111	2.69	Nucleotide And Its Derivates	Nucleotide And Its Derivates	315-30-0	54126250	147387500	0.367238	0.00633349	1.8257	down
Hypoxanthine-9-beta-D-Arabinofuranoside	C10H12N4O5	268.226	2.58	Nucleotide And Its Derivates	Nucleotide And Its Derivates	7013-16-3	74951250	190078750	0.394317	0.00676874	1.81455	down
Tetraethylammonium fluoride dihydrate	C8H24FNO2	185.28	1.04	Nucleotide And Its Derivates	Nucleotide And Its Derivates	63123-01-3	491762	956338	0.514214	0.00717207	2.02475	down
Cytarabine	C9H13N3O5	243.22	1	Nucleotide And Its Derivates	Nucleotide And Its Derivates	147-94-4	1705500	3346500	0.509637	0.00830853	2.06328	down
Vidarabine	C10H13N5O4	267.24	2.56	Nucleotide And Its Derivates	Nucleotide And Its Derivates	5536-17-4	1859750	1.27875e+07	0.145435	0.0101282	2.05065	down
Adenosine	C10H13N5O4	267.24	2.762	Nucleotide And Its Derivates	Nucleotide And Its Derivates	58-61-7	1652225	11168700	0.147934	0.0105807	2.03331	down
dGDP	C10H15N5O10P2	427.201	1.08	Nucleotide And Its Derivates	Nucleotide And Its Derivates	582078	374812	154455	2.42668	0.0145579	1.01738	up
Cytidine	C9H13N3O5	243.22	1.029	Nucleotide And Its Derivates	Nucleotide And Its Derivates	65-46-3	2125250	4080250	0.520863	0.0202004	1.99178	down
Xanthosine	C10H12N4O6	284.225	3.928	Nucleotide And Its Derivates	Nucleotide And Its Derivates	146-80-5	82420	196898	0.418593	0.0271165	1.83867	down
XMP	C10H13N4O9P	364.21	1.43	Nucleotide And Its Derivates	Nucleotide And Its Derivates	523-98-8	26606.2	59335	0.448407	0.0306795	1.5656	down
5-Methyluridine	C10H14N2O6	258.23	3.706	Nucleotide And Its Derivates	Nucleotide And Its Derivates	1463-10-1	6645.75	11426	0.581634	0.0481324	1.43055	down
4-Aminobenzoate	C7H7NO2	137.136	2.74	Organic Acid And Its Derivatives	Benzoic Acid And Its Derivatives	150-13-0	20060125	64946250	0.308873	0.000376386	2.22621	down
Succinic acid	C4H6O4	118.09	1.936	Organic Acid And Its Derivatives	Organic Acid And Its Derivatives	110-15-6	309500	1.23231e+06	0.251154	0.00231774	1.85057	down
O-Anisic Acid	C8H8O3	152.147	2.81	Organic Acid And Its Derivatives	Benzoic Acid And Its Derivatives	579-75-9	12067.8	43750.6	0.27583	0.00421595	2.34564	down
Fumaric acid	C4H4O4	116.07	1.82	Organic Acid And Its Derivatives	Organic Acid And Its Derivatives	110-17-8	201838	380025	0.531116	0.00450192	2.24649	down
Methylmalonate	C4H6O4	118.09	1.938	Organic Acid And Its Derivatives	Organic Acid And Its Derivatives	516-05-2	58616.2	225076	0.260428	0.00587797	1.88	down
D-Galactonic acid	C6H12O7	196.155	0.92	Organic Acid And Its Derivatives	Organic Acid And Its Derivatives	13382-27-9	15474	26576.2	0.582249	0.0171248	1.89083	down
Carbamoylphosphate	CH4NO5P	141.02	0.86	Organic Acid And Its Derivatives	Organic Acid And Its Derivatives	590-55-6	509538	1.13809e+06	0.447714	0.0499534	1.76335	down
Sepiapterin	C9H11N5O3	237.22	0.84	Organoheterocyclic compounds	Pterins and derivatives	17094-01-8	37078.8	63092.5	0.587689	0.0164117	1.96384	down
2-Piperidinone	C5H9NO	99.132	4.15	Organoheterocyclic compounds	Piperidines	675-20-7	260475	139562	1.86637	0.0351495	1.38685	up
N-(5-Aminopentyl)acetamide	C7H16N2O	144.21	1.01	Polyamine	Polyamine	32343-73-0	162372	50325	3.22648	0.0472274	1.60652	up

## Sheet: Table S4
Table S4. Differential metabolites in breast muscle of broilers (GAA vs. OOC groups)
Name	Formula	Molecular Weight	RT [min]	Class I(English)	Class II(English)	CAS	GAA	OOC	Fold-Change	Pvalue	VIP	Up_Down
Choline Glycerophosphate	C8H20NO6P	257.22	0.89	Amines	Cholines	28319-77-9	9.82829e+06	18032375	0.545036	0.00394627	1.92087	down
Phosphocholine	C5H15NO4P+	184.15	0.87	Amines	Cholines	3616-04-04	6.90229e+06	15137875	0.455961	0.0124019	2.58728	down
L-Alanyl-L-Lysine	C9H19N3O3	217.265	2.57	Amino Acid And Its Derivatives	Amino Acid And Its Derivatives	6366-77-4	250368	899720	0.278274	0.0434337	1.89838	down
N-Acetyl-Asp-Glu	C11H16N2O8	304.253	2.02	Amino Acid And Its Derivatives	Amino Acid And Its Derivatives	3106-85-2	31580	66460	0.475173	0.0434542	1.77008	down
gamma-Glutamylglutamic acid	C10H16N2O7	276.243	1.05	Amino Acid And Its Derivatives	Amino Acid And Its Derivatives	1116-22-9	65494.2	108244	0.605063	0.0449214	1.99283	down
Lysopc 15:0	C23H48NO7P	481.317	12.93	Lipids	Glycerophospholipids		14221.2	37418.8	0.380058	0.01103	2.22114	down
Tiglic acid	C5H8O2	100.116	1.07	Lipids	Fatty Acyls	80-59-1	171757	323050	0.531674	0.0155217	2.54258	down
LysoPC 20:2	C28H54NO7P	547.36	13.26	Lipids	Glycerophospholipids		4959.12	12927.8	0.383604	0.0249766	1.69336	down
Isovalerylcarnitine	C12H23NO4	245.32	5.66	Lipids	Carnitine	31023-24-2	1.61007e+06	4863375	0.331061	0.0270161	1.90503	down
DL-Panthenol	C9H19NO4	205.25	4.647	Lipids	Fatty Acyls	16485-10-2	2849	1750.12	1.62788	0.0413911	1.4105	up
Carnitine-C3	C10H17NO4	217.3	2.56	Lipids	Carnitine		1.40086e+07	48392000	0.289481	0.048644	1.85022	down
Propionyl-L-carnitine	C10H19NO4	217.26	2.57	Lipids	Carnitine	17298-37-2	2.74867e+06	9.59976e+06	0.286327	0.0498285	1.81829	down
Isobutyryl carnitine	C11H21NO4	231.289	4.62	Lipids	Carnitine	25518-49-4	2.61587e+06	5867750	0.445805	0.0498326	1.4778	down
Carnitine-C4	C11H21NO4	231.3	4.63	Lipids	Carnitine		3.24934e+06	7356000	0.441727	0.0499275	1.49361	down
Uracil	C4H4N2O2	112.09	1.47	Nucleotide And Its Derivates	Nucleotide And Its Derivates	66-22-8	394086	720662	0.546838	0.0157182	1.94971	down
beta-Nicotinamide mononucleotide	C11H15N2O8P	334.219	0.993	Nucleotide And Its Derivates	Nucleotide And Its Derivates	1094-61-7	102491	400795	0.25572	0.0471202	1.71131	down
3-OH-anthranilate	C7H7NO3	153.14	1.68	Organic Acid And Its Derivatives	Organic Acid And Its Derivatives		1.84829e+06	1.16974e+06	1.58009	0.0294282	2.28876	up
Hypotaurine	C2H7NO2S	109.147	0.94	Organic Acid And Its Derivatives	Organic Acid And Its Derivatives	300-84-5	185764	295300	0.62907	0.039177	1.76698	down
1,4-Diaminobutane	C4H12N2	88.15	0.699	Polyamine	Polyamine	110-60-1	333671	520975	0.640475	0.042699	2.33448	down

## Sheet: Table S5
Table S5. Relative abundance of the top 50 genera in the cecum of broilers.
Taxonomy	CON	OOC	MAG	RUT	GAA	P-value (OOC vs. CON)	P-value (MAG vs. OOC)	P-value (RUT vs. OOC)	P-value (GAA vs. OOC)
Alistipes	0.152732	0.212979	0.162866	0.151182	0.224433	0.0546314	0.16115	0.0434491	0.741174
Lactobacillus	0.0846917	0.045017	0.093494	0.0714176	0.0444572	0.190853	0.218941	0.181004	0.974764
Bacteroides	0.0516909	0.0751667	0.0511404	0.0841381	0.0594875	0.232748	0.293475	0.802971	0.578942
Faecalibacterium	0.064922	0.0459273	0.049375	0.0387982	0.0392072	0.177414	0.769715	0.565548	0.585124
Barnesiella	0.0467393	0.0446664	0.061422	0.0239463	0.0456721	0.793599	0.142814	0.0172107	0.944971
Clostridia_UCG-014	0.0477358	0.0375926	0.0397547	0.0393456	0.0464317	0.285635	0.634981	0.851042	0.19305
Ruminococcus_torques_group	0.0396132	0.0414155	0.0456628	0.0411848	0.0306603	0.811927	0.688194	0.976404	0.179209
CHKCI001	0.0280553	0.0291225	0.0316629	0.0322965	0.0264806	0.940909	0.871264	0.822951	0.853475
Clostridia_vadinBB60_group	0.0238879	0.0325825	0.0198835	0.0212091	0.022184	0.301834	0.0943143	0.148193	0.153597
Blautia	0.0213352	0.0203756	0.0317613	0.0279845	0.0170448	0.904807	0.281976	0.424431	0.731078
Streptococcus	0.017014	0.0128497	0.0376602	0.0244261	0.00542529	0.695323	0.136778	0.379114	0.203984
Campylobacter	0.00596044	0.0149042	0.00600657	0.00873767	0.0397854	0.295675	0.30639	0.501976	0.24827
Gastranaerophilales	0.00980181	0.00687695	0.0103862	0.0237033	0.0168694	0.477232	0.463802	0.125862	0.0854291
Romboutsia	0.0148703	0.0138769	0.0125452	0.016445	0.00938661	0.863839	0.785458	0.690657	0.380415
UCG-005	0.0107214	0.00849162	0.0101647	0.00993714	0.010989	0.323539	0.390152	0.49981	0.381061
Helicobacter	0.0105307	0.00470561	0.00931587	0.00569901	0.01909	0.161811	0.173477	0.600784	0.0532885
Eubacterium_hallii_group	0.00787036	0.00713838	0.00938353	0.0102078	0.00905137	0.716127	0.402996	0.239515	0.378976
Erysipelatoclostridium	0.0129112	0.00500701	0.00653864	0.00873152	0.00680929	0.00253132	0.178103	0.117024	0.214385
Eubacterium_coprostanoligenes_group	0.0101709	0.00701535	0.0074367	0.00664321	0.00504392	0.0975365	0.803254	0.858242	0.198575
Butyricicoccus	0.00679391	0.00640332	0.00735982	0.00775964	0.00735366	0.848911	0.627792	0.585499	0.74443
Anaerostipes	0.00791034	0.00482248	0.00790727	0.00849777	0.00456413	0.173646	0.116718	0.13696	0.859018
Phascolarctobacterium	0.00941737	0.00651404	0.00576975	0.00414893	0.00644637	0.170186	0.740779	0.108198	0.979854
Sellimonas	0.00816561	0.005902	0.0064433	0.00566211	0.00581896	0.132707	0.691205	0.870563	0.950905
Lachnoclostridium	0.00653864	0.00491167	0.00639409	0.00683697	0.00505007	0.0929682	0.0223872	0.0962298	0.813397
Subdoligranulum	0.00586817	0.00588047	0.00569594	0.00674163	0.00527151	0.991792	0.896473	0.546832	0.591358
Christensenellaceae_R-7_group	0.0053607	0.00542529	0.00587432	0.00746131	0.00494243	0.953438	0.751308	0.144802	0.68738
Oscillospiraceae	0.00772888	0.00385983	0.00544989	0.00453645	0.00621263	0.123795	0.361721	0.73327	0.545805
RF39	0.00514541	0.00503162	0.00472714	0.00589277	0.00689541	0.932301	0.841191	0.638174	0.42277
Fusobacterium	0.000633565	0.000242969	0.00116564	0.0187763	0.00398285	0.382956	0.100301	0.255945	0.349073
Parabacteroides	0.00487784	0.00346001	0.00380447	0.00894065	0.00291563	0.174545	0.733975	0.0391214	0.547444
Rikenellaceae	0.00393057	0.0042781	0.00554524	0.00648636	0.00351844	0.899167	0.650019	0.519098	0.788535
Shuttleworthia	0.00638486	0.00321396	0.00440113	0.00442881	0.00418276	0.0205992	0.237979	0.29239	0.499127
Parasutterella	0.00334313	0.00476097	0.00293716	0.00270034	0.00647098	0.366723	0.230647	0.156115	0.3301
Megamonas	0.00113488	0.0144736	0.003826	3.38312e-05	0.000504392	0.362054	0.472903	0.32395	0.339722
GCA-900066575	0.00341387	0.00511466	0.00308479	0.00434269	0.00361071	0.0845622	0.0421513	0.408745	0.0789771
Incertae_Sedis	0.00366914	0.0041274	0.00331238	0.00378601	0.00240201	0.522329	0.242507	0.608324	0.00913421
Escherichia-Shigella	0.0050593	0.00238663	0.00238356	0.00187917	0.00294946	0.218563	0.997459	0.401849	0.65158
Bilophila	0.00296792	0.00318628	0.00242662	0.00241124	0.00260808	0.804512	0.387597	0.36351	0.516138
Cutibacterium	0.00282644	0.00344463	0.00413355	0.00177767	0.00141476	0.807018	0.817872	0.504065	0.396071
Erysipelotrichaceae	0.00163005	0.00170078	0.00143321	0.00150087	0.00644637	0.929468	0.74792	0.811432	0.112034
Enterococcus	0.00198374	0.00144244	0.00669857	0.00122715	0.000944197	0.631561	0.0514654	0.716947	0.420319
Flavonifractor	0.00251888	0.00277108	0.00269727	0.00202987	0.002076	0.719826	0.912467	0.238648	0.3001
Butyricimonas	0.0024789	0.0031463	0.00193453	0.00207908	0.00198989	0.513663	0.260513	0.307256	0.279173
Negativibacillus	0.00284182	0.00268189	0.0019376	0.00253426	0.00157776	0.852108	0.312578	0.844256	0.122198
Turicibacter	0.00189147	0.00344463	0.00161467	0.0031832	0.00126713	0.493077	0.407616	0.921129	0.324374
Fournierella	0.00259885	0.00219903	0.00287872	0.00136247	0.0016731	0.641119	0.568251	0.231324	0.544301
Intestinimonas	0.00176845	0.00173769	0.00136247	0.0021775	0.00180228	0.957047	0.491191	0.663007	0.905144
NK4A214_group	0.00182996	0.00159929	0.00159314	0.00231897	0.00141476	0.461216	0.979624	0.170047	0.416128
Ruminococcus_gauvreauii_group	0.00211291	0.00169156	0.00170078	0.00196221	0.00113488	0.355666	0.97648	0.568081	0.100498
Oscillibacter	0.00198989	0.00171309	0.00130711	0.00138708	0.00126713	0.284347	0.130698	0.251514	0.157877
